# Supplementary material for: A new fossil silky lacewing genus (Neuroptera, Psychopsidae) from the Early Cretaceous Yixian Formation of China
Source: Zookeys. 2011 Sep 24;(130):217–28. doi: 10.3897/zookeys.130.1576 (PMC3260761; doi:10.3897/zookeys.130.1576)
Supplement: XML Treatment for Undulopsychopsis [file zookeys.130.1576-treatment1.xml]

<!DOCTYPE tp:taxon-treatment
  PUBLIC "-//TaxonX//DTD Taxonomic Treatment Publishing DTD v0 20100105//EN" "tax-treatment-NSO.dtd">
<tp:taxon-treatment xmlns:tp="http://www.plazi.org/taxpub"><tp:treatment-meta><mixed-citation publication-type="journal"><person-group><name><surname>Peng</surname><given-names>Yuanyuan</given-names></name><name><surname>Makarkin</surname><given-names>Vladimir N.</given-names></name><name><surname>Wang</surname><given-names>Xiaodong</given-names></name><name><surname>Ren</surname><given-names>Dong</given-names></name></person-group><article-title>A new fossil silky lacewing genus (Neuroptera, Psychopsidae) from the Early Cretaceous Yixian Formation of China</article-title><source>Zookeys</source><day>24</day><month>9</month><year>2011</year><volume>2011</volume><issue>130</issue><fpage>217</fpage><lpage>228</lpage><pub-id pub-id-type="doi">10.3897/zookeys.130.1576</pub-id></mixed-citation></tp:treatment-meta><tp:nomenclature><label>Genus</label><tp:taxon-name>
                            <tp:taxon-name-part taxon-name-part-type="genus">Undulopsychopsis</tp:taxon-name-part>
                        <object-id xmlns:xlink="http://www.w3.org/1999/xlink" xlink:type="simple">urn:lsid:zoobank.org:act:B718D980-A2EB-4293-B2CD-EF6C58E8F53E</object-id>
                        <object-id xmlns:xlink="http://www.w3.org/1999/xlink" xlink:type="simple">http://species-id.net/wiki/Undulopsychopsis</object-id>
                        </tp:taxon-name><tp:taxon-status xmlns:xlink="http://www.w3.org/1999/xlink" xlink:type="simple">gen. n.</tp:taxon-status></tp:nomenclature><tp:treatment-sec sec-type="Type species"><title>Type species.</title><p><italic><tp:taxon-name>Undulopsychopsis alexi</tp:taxon-name></italic> sp. n.</p></tp:treatment-sec><tp:treatment-sec sec-type="Diagnosis"><title>Diagnosis.</title><p>Forewings: costal gradate series absent; branches of Rs dichotomously branched; Rs1 multi-branched, pectinate with branches directed anteriorly; M forked far distal to origin of Rs; CuP dichotomously branched. Hind and outer margins of both wings undulate.</p></tp:treatment-sec><tp:treatment-sec sec-type="Etymology"><title>Etymology.</title><p>The generic name is derived from the Late Latin<italic>undula</italic> (meaning a small wave, refers to its undulate wing margins) and <italic><tp:taxon-name>Psychopsis</tp:taxon-name></italic> (the type genus of the family). The gender is feminine.</p></tp:treatment-sec><tp:treatment-sec sec-type="Remarks"><title>Remarks.</title><p>This new genus differs from all other psychopsids by possessing undulate outer and hind margins of both wings. The combination of the following forewing character states is also characteristic: no costal gradate series; branches of Rs dichotomously branched; the basal-most branch of Rs multi-branched, and M forked far distal to the origin of Rs. The new genus has scarce costal crossveins, which are not arranged in gradate series, in contrast to the genera <italic><tp:taxon-name>Grammapsychops</tp:taxon-name></italic>, <italic><tp:taxon-name>Miopsychopsis</tp:taxon-name></italic> Makarkin, 1991, <italic><tp:taxon-name>Baisopsychops</tp:taxon-name></italic> Makarkin, 1997, <italic><tp:taxon-name>Cretapsychops</tp:taxon-name></italic> Jepson et al., 2009 and <italic><tp:taxon-name>Epipsychopsis</tp:taxon-name></italic> Makarkin, 2010. <italic><tp:taxon-name>Undulopsychopsis</tp:taxon-name></italic> gen. n.possesses the dichotomously branched branches of Rs; this condition is also present in the following psychopsid genera: <italic><tp:taxon-name>Triassopsychops</tp:taxon-name></italic>, <italic><tp:taxon-name>Angaropsychops</tp:taxon-name></italic> Martynova, 1949, <italic><tp:taxon-name>Psychopsites</tp:taxon-name></italic> Jepson et al., 2009, <italic><tp:taxon-name>Valdipsychops</tp:taxon-name></italic> Jepson et al., 2009, <italic><tp:taxon-name>Epipsychopsis</tp:taxon-name></italic>, <italic><tp:taxon-name>Pulchroptilonia</tp:taxon-name></italic>, <italic><tp:taxon-name>Putzneura</tp:taxon-name></italic> Martins-Neto &amp; Rodrigues, 2010, <italic><tp:taxon-name>Kagapsychops</tp:taxon-name></italic>, <italic><tp:taxon-name>Grammapsychops</tp:taxon-name></italic>, and <italic><tp:taxon-name>Embaneura</tp:taxon-name></italic>. Among these the new genus is most similar to those genera which have the multi-branched Rs1 and M forked far distal to the origin of Rs. This combination is present only in the genus <italic><tp:taxon-name>Kagapsychops</tp:taxon-name></italic>. The type species of this genus (<italic><tp:taxon-name>Kagapsychops aranea</tp:taxon-name></italic> Fujiyama, 1978) is fragmentary and poorly preserved, but <italic><tp:taxon-name>Kagapsychops continentalis</tp:taxon-name></italic> Makarkin, 1994 is well-preserved (although incomplete). <italic><tp:taxon-name>Undulopsychopsis</tp:taxon-name></italic> gen. n.clearlydiffers from <italic><tp:taxon-name>Kagapsychops</tp:taxon-name></italic> by being a much smaller size (the forewing of the former is approximately twice shorter than that of the latter), and the absence of the gradate series of crossveins in the radial space. Other fossil psychopsids, for example <italic><tp:taxon-name>Propsychopsis</tp:taxon-name></italic> Krüger, 1923, <italic><tp:taxon-name>Litopsychopsis</tp:taxon-name></italic> Engel &amp; Grimaldi, 2008 and <italic><tp:taxon-name>Micropsychops</tp:taxon-name></italic> Jepson et al., 2009 differ strongly from the new genus by having mostly unbranched veins of Rs before end-twigging and several long gradate series of crossveins in the radial space. <!--PageBreak--></p></tp:treatment-sec></tp:taxon-treatment>
