# Supplementary material for: A new fossil silky lacewing genus (Neuroptera, Psychopsidae) from the Early Cretaceous Yixian Formation of China
Source: Zookeys. 2011 Sep 24;(130):217–28. doi: 10.3897/zookeys.130.1576 (PMC3260761; doi:10.3897/zookeys.130.1576)
Supplement: XML Treatment for Undulopsychopsis alexi [file zookeys.130.1576-treatment2.xml]

<!DOCTYPE tp:taxon-treatment
  PUBLIC "-//TaxonX//DTD Taxonomic Treatment Publishing DTD v0 20100105//EN" "tax-treatment-NSO.dtd">
<tp:taxon-treatment xmlns:tp="http://www.plazi.org/taxpub"><tp:treatment-meta><mixed-citation publication-type="journal"><person-group><name><surname>Peng</surname><given-names>Yuanyuan</given-names></name><name><surname>Makarkin</surname><given-names>Vladimir N.</given-names></name><name><surname>Wang</surname><given-names>Xiaodong</given-names></name><name><surname>Ren</surname><given-names>Dong</given-names></name></person-group><article-title>A new fossil silky lacewing genus (Neuroptera, Psychopsidae) from the Early Cretaceous Yixian Formation of China</article-title><source>Zookeys</source><day>24</day><month>9</month><year>2011</year><volume>2011</volume><issue>130</issue><fpage>217</fpage><lpage>228</lpage><pub-id pub-id-type="doi">10.3897/zookeys.130.1576</pub-id></mixed-citation></tp:treatment-meta><tp:nomenclature><tp:taxon-name>
                            <tp:taxon-name-part taxon-name-part-type="genus">Undulopsychopsis</tp:taxon-name-part>
                            <tp:taxon-name-part taxon-name-part-type="species">alexi</tp:taxon-name-part>
                        <object-id xmlns:xlink="http://www.w3.org/1999/xlink" xlink:type="simple">urn:lsid:zoobank.org:act:29E097D3-A80A-48B2-88D7-8240349F17D0</object-id>
                        <object-id xmlns:xlink="http://www.w3.org/1999/xlink" xlink:type="simple">http://species-id.net/wiki/Undulopsychopsis_alexi</object-id>
                        </tp:taxon-name><tp:taxon-status xmlns:xlink="http://www.w3.org/1999/xlink" xlink:type="simple">sp. n.</tp:taxon-status><xref ref-type="fig" rid="F1">Figs 1</xref><xref ref-type="fig" rid="F2"/><xref ref-type="fig" rid="F3">3</xref></tp:nomenclature><tp:treatment-sec sec-type="Material"><title>Material.</title><p>Holotype CYNB044, a well-preserved specimen, with body partially preserved and four wings overlapping pairwise.</p></tp:treatment-sec><tp:treatment-sec sec-type="Diagnosis"><title>Diagnosis.</title><p>As for the genus.</p></tp:treatment-sec><tp:treatment-sec sec-type="Description"><title>Description.</title><p>Body: only partial thorax preserved. Pronotum sub-rectangular, 1.2 mm long, 2.8 mm wide, suffused with many long hairs. Mesonotum 3 mm long, 3.5 mm wide, with some long hairs laterally.</p><p>Forewing (<xref ref-type="fig" rid="F3">Fig. 3</xref>) subtriangular, 21.5 mm long, 12.3 mm wide. Costal space broad throughout; subcostal veinlets forked; humeral veinlet slightly recurrent, branched. Subcostal space much broader than R1 space. R1 space narrow. Sc and R1 close distally but not fused. Rs with 10 primary branches, branches of Rs dichotomously branched; Rs1 pectinately branched with branches directed anteriorly. M appears originating from R, forked far from origins of Rs1. MA and MP probably simple (their terminal parts not preserved). Cu forked near wing base. CuA pectinately branched distal to fork of M. CuP multi-branched, dichotomous. Anal area well-developed. 1A long, dichotomously branched. 2A multi-branched (incompletely preserved). Only few crossveins detected: costal space basally with scarce crossveins, not forming gradate series; subcostal space with 4 crossveins preserved; R1 space with 5 crossveins preserved; medial space with 2 crossveins preserved. Veins covered with dense hairs, particularly long basally. Trichosors distinct. Wing membrane in general brownish; colour pattern consists mainly of two pale transverse zigzagged bands which are proximally darker than other portions of wing; indistinctly mottled basally and apically. Wing margin haired; hind and outer margins undulate.</p><p>Hind wings almost entirely hidden under forewing, about 16.5 mm long as preserved, 10 mm wide. Venation very poorly preserved; no details visible. Outer margin undulate.</p><fig id="F1" position="float" orientation="portrait"><label>Figure 1.</label><caption><p><italic><tp:taxon-name>Undulopsychopsis alexi</tp:taxon-name></italic> gen. et sp. n. The holotype CYNB044. Photograph. Scale bar = 5 mm.</p></caption><graphic xmlns:xlink="http://www.w3.org/1999/xlink" xlink:href="ZooKeys-130-217-g001.jpg" position="float" orientation="portrait" xlink:type="simple"/></fig><fig id="F2" position="float" orientation="portrait"><label>Figure 2.</label><caption><p><italic><tp:taxon-name>Undulopsychopsis alexi</tp:taxon-name></italic> gen. et sp. n. The holotype CYNB044. Drawing. Scale bar = 5 mm.</p></caption><graphic xmlns:xlink="http://www.w3.org/1999/xlink" xlink:href="ZooKeys-130-217-g002.jpg" position="float" orientation="portrait" xlink:type="simple"/></fig><fig id="F3" position="float" orientation="portrait"><label>Figure 3.</label><caption><p><italic><tp:taxon-name>Undulopsychopsis alexi</tp:taxon-name></italic> gen. et sp. n. The forewing venation of the holotype CYNB044. <bold>A</bold> left forewing (converted to the right) <bold>B</bold> right forewing. Scale bar = 5 mm. </p></caption><graphic xmlns:xlink="http://www.w3.org/1999/xlink" xlink:href="ZooKeys-130-217-g003.jpg" position="float" orientation="portrait" xlink:type="simple"/></fig></tp:treatment-sec><tp:treatment-sec sec-type="Etymology"><title>Etymology.</title><p>The specific name is named in honor of the distinguished Russian paleoentomologist Prof. Alexandr (‘Alex’) Rasnitsyn.</p></tp:treatment-sec><tp:treatment-sec sec-type="Type locality and horizon"><title>Type locality and horizon.</title><p>Yixian Formation, Huangbanjigou Village, Shangyuan County, Beipiao City, Liaoning Province, China.</p></tp:treatment-sec></tp:taxon-treatment>
